# Supplementary material for: The First Ancient DNA Evidence of Zebu Husbandry in Thailand During the Prehistoric Through the Historic Periods
Source: Animals (Basel). 2026 Jun 19;16(12):1904. doi: 10.3390/ani16121904 (PMC13295790; doi:10.3390/ani16121904)
Supplement: Supplementary file 1 [file animals-16-01904-s001.zip]

Archive with 1 entries (1 files):
- animals-4362823-supplementary.pdf
